# Supplementary material for: MicroRNA Expression Links Transportation Environmental Burden to Late-Stage Triple-Negative Breast Cancer
Source: Genes (Basel). 2026 Jul 15;17(7):805. doi: 10.3390/genes17070805 (PMC13409427; doi:10.3390/genes17070805)
Supplement: Supplementary file 1 [file genes-17-00805-s001.zip]

Archive with 1 entries (1 files):
- genes-4393219-supplementary.pdf
